# Supplementary material for: Inhibitory Activity of Saussurea costus Extract against Bacteria, Candida, Herpes, and SARS-CoV-2
Source: Plants (Basel). 2023 Jan 19;12(3):460. doi: 10.3390/plants12030460 (PMC9920761; doi:10.3390/plants12030460)
Supplement: Supplementary file 1 [file plants-12-00460-s001.zip]

Archive with 1 entries (1 files):
- plants-2104181-supplementary.pdf
